# Supplementary material for: Contribution to the characterization of the seed endophyte microbiome of Argania spinosa across geographical locations in Central Morocco using metagenomic approaches
Source: Front Microbiol. 2024 Mar 25;15:1310395. doi: 10.3389/fmicb.2024.1310395 (PMC11005822; doi:10.3389/fmicb.2024.1310395)
Supplement: Supplementary file 1 [file Table_1.XLSX]

## Sheet: Sheet1
Sample Name	Sample title	BioSample accessions	Organism	Host	Isolation source	collection data	geographic isolation	latitude and longitude
Territoire1.ITS	Territoire1.ITS	SAMN40034098	seed metagenome	Argania spinosa Seed	Seeds collected from Argania spinosa trees	2023-04-13	Souss massa,Morocco	30°26'58.4"N 9°22'01.3"W
Territoire2.ITS	Territoire2.ITS	SAMN40034099	seed metagenome	Argania spinosa Seed	Seeds collected from Argania spinosa trees	2023-04-14	Souss massa,Morocco	30°27'22.9"N 9°35'15.3"W
Territoire3.ITS	Territoire3.ITS	SAMN40034100	seed metagenome	Argania spinosa Seed	Seeds collected from Argania spinosa trees	2023-04-15	Souss massa,Morocco	30°28'09.0"N 9°34'00.7"W
Territoire4.ITS	Territoire4.ITS	SAMN40034101	seed metagenome	Argania spinosa Seed	Seeds collected from Argania spinosa trees	2023-04-16	Souss massa,Morocco	30°32'57.3"N 9°42'25.5"W
Territoire5.ITS	Territoire5.ITS	SAMN40034102	seed metagenome	Argania spinosa Seed	Seeds collected from Argania spinosa trees	2023-04-17	Souss massa,Morocco	30°31'25.5"N 9°40'37.8"W
Territoire6.ITS	Territoire6.ITS	SAMN40034103	seed metagenome	Argania spinosa Seed	Seeds collected from Argania spinosa trees	2023-04-18	Souss massa,Morocco	30°25'09.2"N 8°58'36.4"W
Territoire1.16S	Territoire1.16S	SAMN40034104	seed metagenome	Argania spinosa Seed	Seeds collected from Argania spinosa trees	2023-04-19	Souss massa,Morocco	30°26'58.4"N 9°22'01.3"W
Territoire2.16S	Territoire2.16S	SAMN40034105	seed metagenome	Argania spinosa Seed	Seeds collected from Argania spinosa trees	2023-04-20	Souss massa,Morocco	30°27'22.9"N 9°35'15.3"W
Territoire3.16S	Territoire3.16S	SAMN40034106	seed metagenome	Argania spinosa Seed	Seeds collected from Argania spinosa trees	2023-04-21	Souss massa,Morocco	30°28'09.0"N 9°34'00.7"W
Territoire4.16S	Territoire4.16S	SAMN40034107	seed metagenome	Argania spinosa Seed	Seeds collected from Argania spinosa trees	2023-04-22	Souss massa,Morocco	30°32'57.3"N 9°42'25.5"W
Territoire5.16S	Territoire5.16S	SAMN40034108	seed metagenome	Argania spinosa Seed	Seeds collected from Argania spinosa trees	2023-04-23	Souss massa,Morocco	30°31'25.5"N 9°40'37.8"W
Territoire6.16S	Territoire6.16S	SAMN40034109	seed metagenome	Argania spinosa Seed	Seeds collected from Argania spinosa trees	2023-04-24	Souss massa,Morocco	30°25'09.2"N 8°58'36.4"W
